# Supplementary material for: Waste-Derived NPK Nanofertilizer Enhances Growth and Productivity of Capsicum annuum L
Source: Plants (Basel). 2021 Jun 4;10(6):1144. doi: 10.3390/plants10061144 (PMC8227464; doi:10.3390/plants10061144)
Supplement: Supplementary file 1 [file plants-10-01144-s001.zip]

Archive with 1 entries (1 files):
- plants-1232957-supplementary.pdf
